# Supplementary material for: (4R)-4-(2-Allyl-2H-1,2,3-triazol-4-yl)-1,2-O-isopropyl­idene-l-threose
Source: Acta Crystallogr Sect E Struct Rep Online. 2008 Nov 13;64(Pt 12):o2361. doi: 10.1107/S1600536808036416 (PMC2959937; doi:10.1107/S1600536808036416)
Supplement: Supplementary file 1 [file e-64-o2361-sup1.cif]

##############################################################################
###                                                                        ###
###        Electronic paper (Acta Crystallographica Section E)             ###
###                                                                        ###
##############################################################################
#                                                                            #
# This CIF contains the data in a paper accepted for publication in Acta     #
# Crystallographica Section E. It conforms to the requirements of Notes      #
# for Authors for Section E, and has been peer reviewed under the auspices   #
# of the IUCr Commission on Journals.                                        #
#                                                                            #
# Full details of the Crystallographic Information File format               #
# are given in the paper "The Crystallographic Information File (CIF):       #
# a New Standard Archive File for Crystallography" by S. R. Hall, F. H.      #
# Allen and I. D. Brown [Acta Cryst. (1991), A47, 655-685].                  #
#                                                                            #
# The current version of the core CIF dictionary is obtainable from          #
# ftp://ftp.iucr.org/pub/cif_core.dic. The current version number is 2.4.    #
#                                                                            #
# Software is freely available for graphical display of the structure(s) in  #
# this CIF.  For information consult the CIF home page http://www.iucr.org/  #
# cif/home.html                                                              #
#                                                                            #
# This file may be used for bona fide research purposes within the           #
# scientific community so long as proper attribution is given to the journal # 
# article from which it was obtained.                                        #
#                                                                            #
##############################################################################
                                             
data_global
_audit_creation_method     CRYSTALS_ver_12.86
_journal_date_recd_electronic     2008-10-29
_journal_date_accepted     2008-11-06
_journal_name_full     'Acta Crystallographica, Section E'
_journal_year     2008
_journal_volume     64
_journal_issue     12
_journal_page_first     o2361
_journal_page_last     o2361
_journal_paper_category     QO
_journal_coeditor_code     LH2725
_publ_contact_author_name     'Sarah Jenkinson'
_publ_contact_author_address
;
 Department of Organic Chemistry
 Chemistry Research Laboratory,
 Department of Chemistry,
 University of Oxford,
 Oxford OX1 3TA, England
;
_publ_contact_author_email     'sarah.jenkinson@chem.ox.ac.uk'
_publ_contact_author_fax     '+44 1865 000000'
_publ_contact_author_phone     '+44 1865 275655'
_publ_section_title
;\
(4<i>R</i>)-4-(2-Allyl-2<i>H</i>-1,2,3-triazol-4-yl)-1,2-<i>O</i>-\
isopropylidene-L-threose
;
loop_
    _publ_author_name
    _publ_author_address
    'Jenkinson, Sarah F.'
;
Department of Organic Chemistry, Chemistry Research Laboratory,
Department of Chemistry, University of Oxford, Oxford OX1 3TA, England
;
    'Best, Daniel'
;
Department of Organic Chemistry, Chemistry Research Laboratory,
Department of Chemistry, University of Oxford, Oxford OX1 3TA, England
;
    'Wilson, Francis X.'
;
Summit plc, 91 Milton Park, Abingdon, Oxfordshire OX14 4RY, England
;
    'Fleet, George W. J.'
;
Department of Organic Chemistry, Chemistry Research Laboratory,
Department of Chemistry, University of Oxford, Oxford OX1 3TA, England
;
    'Watkin, David J.'
;
Department of Chemical Crystallography, Chemistry Research Laboratory,
Department of Chemistry, University of Oxford, Oxford OX1 3TA, England
;
_chemical_name_systematic     ?
_chemical_melting_point     ?
data_I
_chemical_name_systematic
;
(4<i>R</i>)-4-(2-Allyl-2<i>H</i>-1,2,3-triazol-4-yl)-1,2-<i>O</i>-
isopropylidene-L-threose
;
_chemical_formula_moiety     'C12 H17 N3 O4'
_chemical_formula_sum     'C12 H17 N3 O4'
_chemical_formula_iupac     'C12 H17 N3 O4'
_chemical_formula_weight     267.28
_symmetry_cell_setting     'Orthorhombic'
_symmetry_space_group_name_H-M     'P 21 21 21'
_symmetry_space_group_name_Hall     'P 2ac 2ab'
loop_
    _symmetry_equiv_pos_as_xyz
    'x,y,z'
    'x+1/2,-y+1/2,-z'
    '-x,y+1/2,-z+1/2'
    '-x+1/2,-y,z+1/2'
_cell_length_a     5.3959(2)
_cell_length_b     9.6233(3)
_cell_length_c     25.4532(9)
_cell_angle_alpha     90
_cell_angle_beta     90
_cell_angle_gamma     90
_cell_volume     1321.69(8)
_cell_formula_units_Z     4
_cell_measurement_reflns_used     1500
_cell_measurement_theta_min     5
_cell_measurement_theta_max     26
_cell_measurement_temperature     150
_exptl_crystal_description     'plate'
_exptl_crystal_colour     'colourless'
_exptl_crystal_size_max     0.30
_exptl_crystal_size_mid     0.20
_exptl_crystal_size_min     0.03
_exptl_crystal_density_diffrn     1.343
_exptl_crystal_density_meas     ?
_exptl_crystal_density_method     'not measured'
_exptl_crystal_F_000     568
_exptl_absorpt_coefficient_mu     0.102
_exptl_absorpt_correction_type     multi-scan
_exptl_absorpt_process_details     '(DENZO/SCALEPACK; Otwinowski & Minor, 1997)'
_exptl_absorpt_correction_T_min     0.82
_exptl_absorpt_correction_T_max     1.00
_diffrn_ambient_temperature     150
_diffrn_radiation_type     'Mo K\a'
_diffrn_radiation_wavelength     0.71073
_diffrn_radiation_monochromator     'graphite'
_diffrn_measurement_device_type     'Nonius KappaCCD'
_diffrn_measurement_device     'Area'
_diffrn_measurement_method     \w
_diffrn_reflns_number     9466
_diffrn_reflns_av_R_equivalents     0.096
_diffrn_reflns_theta_min     5.253
_diffrn_reflns_theta_max     26.030
_diffrn_reflns_theta_full     25.510
_diffrn_measured_fraction_theta_max     0.985
_diffrn_measured_fraction_theta_full     0.987
_diffrn_reflns_limit_h_min     -6
_diffrn_reflns_limit_h_max     6
_diffrn_reflns_limit_k_min     -11
_diffrn_reflns_limit_k_max     11
_diffrn_reflns_limit_l_min     -30
_diffrn_reflns_limit_l_max     31
_diffrn_standards_number     0
_diffrn_standards_interval_count     .
_diffrn_standards_interval_time     .
_diffrn_standards_decay_%     ?
_reflns_number_total     1528
_reflns_number_gt     1194
_reflns_threshold_expression     I>2\s(I)
_refine_ls_structure_factor_coef     Fsqd
_refine_ls_matrix_type     full
_refine_ls_R_factor_all     0.0589
_refine_ls_R_factor_gt     0.0413
_refine_ls_wR_factor_all     0.0975
_refine_ls_wR_factor_gt     0.0903
_refine_ls_wR_factor_ref     0.0975
_refine_ls_goodness_of_fit_ref     0.9246
_refine_ls_number_reflns     1528
_refine_ls_number_parameters     172
_refine_ls_number_restraints     0
_refine_ls_hydrogen_treatment     constr
_refine_ls_weighting_scheme     calc
_refine_ls_weighting_details
     'w=1/[\s^2^(F^2^) + (0.04P)^2^ + 0.59P], where P=[max(Fo^2^,0) + 2Fc^2^]/3'
_atom_sites_solution_hydrogens     geom
_atom_sites_solution_primary     direct
_refine_ls_shift/su_max     0.000120
_refine_diff_density_max     0.32
_refine_diff_density_min     -0.33
_refine_ls_extinction_method     'None'
loop_
    _atom_type_symbol
    _atom_type_scat_dispersion_real
    _atom_type_scat_dispersion_imag
    _atom_type_scat_source
    C 0.0033 0.0016 'International Tables Vol C 4.2.6.8 and 6.1.1.4'
    H 0.0000 0.0000 'International Tables Vol C 4.2.6.8 and 6.1.1.4'
    N 0.0061 0.0033 'International Tables Vol C 4.2.6.8 and 6.1.1.4'
    O 0.0106 0.0060 'International Tables Vol C 4.2.6.8 and 6.1.1.4'
_computing_data_collection     'COLLECT (Nonius, 2001)'
_computing_cell_refinement     'DENZO/SCALEPACK (Otwinowski & Minor, 1997)'
_computing_data_reduction     'DENZO/SCALEPACK (Otwinowski & Minor, 1997)'
_computing_structure_solution     'SIR92 (Altomare <i>et al.</i>,  1994)'
_computing_structure_refinement     'CRYSTALS (Betteridge <i>et al.</i>,  2003)'
_computing_molecular_graphics     'CAMERON (Watkin <i>et al.</i>,  1996)'
_computing_publication_material     'CRYSTALS (Betteridge <i>et al.</i>,  2003)'
loop_
    _atom_site_type_symbol
    _atom_site_label
    _atom_site_fract_x
    _atom_site_fract_y
    _atom_site_fract_z
    _atom_site_U_iso_or_equiv
    _atom_site_adp_type
    _atom_site_occupancy
    _atom_site_disorder_assembly
    _atom_site_disorder_group
    O O1 1.0189(4) 0.60546(19) 0.14662(7) 0.0395 Uani 1.0000 . .
    C C2 1.0670(5) 0.7244(3) 0.17865(11) 0.0366 Uani 1.0000 . .
    C C3 0.8174(6) 0.8008(3) 0.17938(10) 0.0374 Uani 1.0000 . .
    O O4 0.6798(4) 0.7427(2) 0.13781(7) 0.0436 Uani 1.0000 . .
    C C5 0.8248(6) 0.6390(3) 0.11107(11) 0.0407 Uani 1.0000 . .
    C C6 0.9294(7) 0.7022(4) 0.06094(12) 0.0579 Uani 1.0000 . .
    C C7 0.6697(7) 0.5117(4) 0.10209(15) 0.0608 Uani 1.0000 . .
    O O8 0.7063(4) 0.7727(2) 0.22853(7) 0.0394 Uani 1.0000 . .
    C C9 0.8362(6) 0.6572(3) 0.25347(11) 0.0371 Uani 1.0000 . .
    C C10 1.1041(5) 0.6779(3) 0.23535(11) 0.0371 Uani 1.0000 . .
    O O11 1.2131(4) 0.7866(2) 0.26506(8) 0.0425 Uani 1.0000 . .
    C C12 0.7862(6) 0.6641(3) 0.31060(11) 0.0359 Uani 1.0000 . .
    N N13 0.6792(5) 0.5578(2) 0.33594(9) 0.0372 Uani 1.0000 . .
    N N14 0.6586(5) 0.6032(2) 0.38514(9) 0.0372 Uani 1.0000 . .
    N N15 0.7386(5) 0.7336(2) 0.39351(9) 0.0406 Uani 1.0000 . .
    C C16 0.8223(6) 0.7724(3) 0.34651(11) 0.0396 Uani 1.0000 . .
    C C17 0.5321(6) 0.5246(3) 0.42598(12) 0.0404 Uani 1.0000 . .
    C C18 0.2777(6) 0.5809(3) 0.43621(12) 0.0439 Uani 1.0000 . .
    C C19 0.1964(7) 0.6160(3) 0.48272(12) 0.0499 Uani 1.0000 . .
    H H21 1.2090 0.7805 0.1665 0.0468 Uiso 1.0000 . .
    H H31 0.8420 0.9045 0.1748 0.0468 Uiso 1.0000 . .
    H H61 0.7897 0.7321 0.0390 0.0897 Uiso 1.0000 . .
    H H62 1.0308 0.6330 0.0433 0.0901 Uiso 1.0000 . .
    H H63 1.0262 0.7815 0.0727 0.0903 Uiso 1.0000 . .
    H H73 0.5330 0.5360 0.0790 0.0953 Uiso 1.0000 . .
    H H72 0.7699 0.4402 0.0859 0.0956 Uiso 1.0000 . .
    H H71 0.6044 0.4809 0.1356 0.0950 Uiso 1.0000 . .
    H H91 0.7757 0.5674 0.2382 0.0502 Uiso 1.0000 . .
    H H101 1.1990 0.5896 0.2360 0.0485 Uiso 1.0000 . .
    H H161 0.8989 0.8595 0.3389 0.0499 Uiso 1.0000 . .
    H H171 0.5156 0.4288 0.4138 0.0506 Uiso 1.0000 . .
    H H172 0.6324 0.5300 0.4584 0.0502 Uiso 1.0000 . .
    H H181 0.1730 0.5914 0.4060 0.0573 Uiso 1.0000 . .
    H H192 0.0314 0.6524 0.4857 0.0646 Uiso 1.0000 . .
    H H191 0.3038 0.6046 0.5128 0.0648 Uiso 1.0000 . .
    H H111 1.3679 0.7927 0.2545 0.0633 Uiso 1.0000 . .
loop_
    _atom_site_aniso_label
    _atom_site_aniso_U_11
    _atom_site_aniso_U_22
    _atom_site_aniso_U_33
    _atom_site_aniso_U_12
    _atom_site_aniso_U_13
    _atom_site_aniso_U_23
    O1 0.0413(12) 0.0331(10) 0.0440(11) 0.0027(10) -0.0005(10) -0.0048(9)
    C2 0.0328(14) 0.0335(15) 0.0434(16) -0.0013(13) 0.0025(13) -0.0016(13)
    C3 0.0372(14) 0.0345(14) 0.0406(15) 0.0007(14) 0.0016(14) 0.0007(13)
    O4 0.0369(10) 0.0492(12) 0.0447(11) 0.0076(11) -0.0044(10) -0.0066(10)
    C5 0.0407(16) 0.0378(15) 0.0436(16) 0.0052(15) -0.0022(15) -0.0015(13)
    C6 0.070(2) 0.058(2) 0.0457(18) 0.0116(19) 0.0039(18) 0.0051(17)
    C7 0.057(2) 0.0484(19) 0.077(2) -0.007(2) -0.013(2) -0.0080(18)
    O8 0.0321(10) 0.0450(11) 0.0411(10) 0.0061(10) 0.0042(9) 0.0053(9)
    C9 0.0349(15) 0.0313(14) 0.0451(17) 0.0007(13) -0.0013(14) 0.0035(12)
    C10 0.0315(15) 0.0367(15) 0.0430(16) 0.0022(12) 0.0012(13) -0.0064(14)
    O11 0.0292(10) 0.0498(11) 0.0486(11) -0.0048(10) 0.0023(9) -0.0075(10)
    C12 0.0324(14) 0.0326(13) 0.0427(15) 0.0006(13) 0.0015(14) 0.0005(12)
    N13 0.0381(13) 0.0328(12) 0.0408(13) -0.0013(12) 0.0040(12) -0.0010(10)
    N14 0.0380(13) 0.0320(12) 0.0415(13) -0.0020(12) 0.0021(12) 0.0009(11)
    N15 0.0456(14) 0.0334(12) 0.0429(13) -0.0006(12) 0.0012(11) -0.0013(11)
    C16 0.0408(15) 0.0332(14) 0.0447(16) 0.0013(15) 0.0017(14) 0.0009(13)
    C17 0.0420(16) 0.0359(15) 0.0433(17) 0.0005(14) 0.0062(14) 0.0027(14)
    C18 0.0396(17) 0.0435(16) 0.0486(17) -0.0038(15) 0.0027(15) 0.0003(15)
    C19 0.0482(18) 0.0462(17) 0.0552(19) -0.0032(18) 0.0095(18) -0.0042(15)
loop_
    _geom_bond_atom_site_label_1
    _geom_bond_atom_site_label_2
    _geom_bond_site_symmetry_1
    _geom_bond_site_symmetry_2
    _geom_bond_distance
    _geom_bond_publ_flag
    O1 C2 . . 1.429(3) no
    O1 C5 . . 1.421(4) no
    C2 C3 . . 1.535(4) no
    C2 C10 . . 1.524(4) no
    C2 H21 . . 0.987 no
    C3 O4 . . 1.409(3) no
    C3 O8 . . 1.414(3) no
    C3 H31 . . 1.013 no
    O4 C5 . . 1.439(3) no
    C5 C6 . . 1.522(4) no
    C5 C7 . . 1.501(4) no
    C6 H61 . . 0.982 no
    C6 H62 . . 0.972 no
    C6 H63 . . 0.973 no
    C7 H73 . . 0.972 no
    C7 H72 . . 0.968 no
    C7 H71 . . 0.969 no
    O8 C9 . . 1.459(3) no
    C9 C10 . . 1.531(4) no
    C9 C12 . . 1.481(4) no
    C9 H91 . . 1.003 no
    C10 O11 . . 1.419(3) no
    C10 H101 . . 0.992 no
    O11 H111 . . 0.879 no
    C12 N13 . . 1.340(3) no
    C12 C16 . . 1.400(4) no
    N13 N14 . . 1.331(3) no
    N14 N15 . . 1.344(3) no
    N14 C17 . . 1.456(4) no
    N15 C16 . . 1.332(4) no
    C16 H161 . . 0.954 no
    C17 C18 . . 1.498(4) no
    C17 H171 . . 0.977 no
    C17 H172 . . 0.988 no
    C18 C19 . . 1.307(4) no
    C18 H181 . . 0.959 no
    C19 H192 . . 0.960 no
    C19 H191 . . 0.967 no
loop_
    _geom_angle_atom_site_label_1
    _geom_angle_atom_site_label_2
    _geom_angle_atom_site_label_3
    _geom_angle_site_symmetry_1
    _geom_angle_site_symmetry_2
    _geom_angle_site_symmetry_3
    _geom_angle
    _geom_angle_publ_flag
    C2 O1 C5 . . . 108.4(2) no
    O1 C2 C3 . . . 103.4(2) no
    O1 C2 C10 . . . 109.2(2) no
    C3 C2 C10 . . . 104.2(2) no
    O1 C2 H21 . . . 113.6 no
    C3 C2 H21 . . . 115.0 no
    C10 C2 H21 . . . 110.8 no
    C2 C3 O4 . . . 105.3(2) no
    C2 C3 O8 . . . 106.9(2) no
    O4 C3 O8 . . . 111.4(2) no
    C2 C3 H31 . . . 110.9 no
    O4 C3 H31 . . . 112.0 no
    O8 C3 H31 . . . 110.2 no
    C3 O4 C5 . . . 110.1(2) no
    O4 C5 O1 . . . 104.9(2) no
    O4 C5 C6 . . . 108.8(2) no
    O1 C5 C6 . . . 110.6(3) no
    O4 C5 C7 . . . 109.5(3) no
    O1 C5 C7 . . . 108.8(2) no
    C6 C5 C7 . . . 113.9(3) no
    C5 C6 H61 . . . 108.0 no
    C5 C6 H62 . . . 108.8 no
    H61 C6 H62 . . . 111.7 no
    C5 C6 H63 . . . 104.7 no
    H61 C6 H63 . . . 110.9 no
    H62 C6 H63 . . . 112.2 no
    C5 C7 H73 . . . 108.6 no
    C5 C7 H72 . . . 109.5 no
    H73 C7 H72 . . . 109.7 no
    C5 C7 H71 . . . 108.6 no
    H73 C7 H71 . . . 109.2 no
    H72 C7 H71 . . . 111.1 no
    C3 O8 C9 . . . 109.1(2) no
    O8 C9 C10 . . . 102.9(2) no
    O8 C9 C12 . . . 107.8(2) no
    C10 C9 C12 . . . 117.5(3) no
    O8 C9 H91 . . . 109.4 no
    C10 C9 H91 . . . 107.6 no
    C12 C9 H91 . . . 111.1 no
    C9 C10 C2 . . . 101.5(2) no
    C9 C10 O11 . . . 109.1(2) no
    C2 C10 O11 . . . 110.0(2) no
    C9 C10 H101 . . . 111.8 no
    C2 C10 H101 . . . 109.6 no
    O11 C10 H101 . . . 114.1 no
    C10 O11 H111 . . . 106.3 no
    C9 C12 N13 . . . 121.1(2) no
    C9 C12 C16 . . . 130.5(3) no
    N13 C12 C16 . . . 108.3(2) no
    C12 N13 N14 . . . 103.8(2) no
    N13 N14 N15 . . . 115.4(2) no
    N13 N14 C17 . . . 122.7(2) no
    N15 N14 C17 . . . 121.5(2) no
    N14 N15 C16 . . . 103.2(2) no
    C12 C16 N15 . . . 109.3(3) no
    C12 C16 H161 . . . 125.6 no
    N15 C16 H161 . . . 125.1 no
    N14 C17 C18 . . . 111.5(2) no
    N14 C17 H171 . . . 107.9 no
    C18 C17 H171 . . . 108.2 no
    N14 C17 H172 . . . 108.2 no
    C18 C17 H172 . . . 109.7 no
    H171 C17 H172 . . . 111.4 no
    C17 C18 C19 . . . 123.9(3) no
    C17 C18 H181 . . . 116.0 no
    C19 C18 H181 . . . 120.0 no
    C18 C19 H192 . . . 118.6 no
    C18 C19 H191 . . . 119.2 no
    H192 C19 H191 . . . 122.2 no
loop_
    _geom_hbond_atom_site_label_D
    _geom_hbond_atom_site_label_H
    _geom_hbond_atom_site_label_A
    _geom_hbond_site_symmetry_D
    _geom_hbond_site_symmetry_H
    _geom_hbond_site_symmetry_A
    _geom_hbond_distance_DH
    _geom_hbond_distance_HA
    _geom_hbond_distance_DA
    _geom_hbond_angle_DHA
    _geom_hbond_publ_flag
    C16 H161 O1 . . 3_755 0.95 2.44 3.322(4) 154 no
    C17 H171 O4 . . 3_645 0.98 2.46 3.362(4) 154 no
    O11 H111 O8 . . 1_655 0.88 1.95 2.822(4) 170 yes
