# Supplementary material for: (4R)-4-(2-Allyl-2H-1,2,3-triazol-4-yl)-1,2-O-isopropyl­idene-l-threose
Source: Acta Crystallogr Sect E Struct Rep Online. 2008 Nov 13;64(Pt 12):o2361. doi: 10.1107/S1600536808036416 (PMC2959937; doi:10.1107/S1600536808036416)
Supplement: Supplementary file 2 [file e-64-o2361-Isup2.hkl]

data_I
#  10091811    DB225                       
_audit_creation_date        08-10-14
_audit_creation_method      CRYSTALS 

_cell_length_a                    5.3959(2)
_cell_angle_alpha                 90
_cell_length_b                    9.6233(3)
_cell_angle_beta                  90
_cell_length_c                    25.4532(9)
_cell_angle_gamma                 90

# NOTE Fc on scale of Fo,      0.54305
# Status flags: 
#    o - used in refinement 
#    < - excluded by I/sigmaI cutoff 
#    x - excluded for another reason  

loop_
_refln_index_h
_refln_index_k
_refln_index_l
_refln_F_squared_meas
_refln_F_squared_calc
_refln_F_squared_sigma
_refln_observed_status
   2   0   0     3338.90     3540.07      198.40 o
   4   0   0       56.50       55.57        3.10 o
   6   0   0       63.00       52.91        5.80 o
   2   1   0      230.50      237.54        8.40 o
   3   1   0        1.80        0.33        0.70 o
   4   1   0        2.60        2.83        0.60 o
   5   1   0       32.70       28.76        1.60 o
   6   1   0       10.30       11.58        1.30 o
   1   2   0      442.60      496.73       23.80 o
   2   2   0      973.30      943.21       33.30 o
   3   2   0       61.90       64.87        2.00 o
   4   2   0        3.40        3.90        0.50 o
   5   2   0        2.70        0.03        1.10 o
   6   2   0        4.40        4.19        2.00 o
   1   3   0        1.70        1.27        0.50 o
   2   3   0        2.30        2.56        0.80 o
   3   3   0       87.50       85.77        4.80 o
   4   3   0       17.40       15.03        1.80 o
   5   3   0        2.80        1.56        1.30 o
   6   3   0        5.40        8.89        2.20 o
   0   4   0      412.00      291.75       26.00 o
   1   4   0      320.40      300.97       14.10 o
   2   4   0      129.50      133.20        4.70 o
   3   4   0       62.60       60.77        3.20 o
   4   4   0       11.90       10.62        1.20 o
   5   4   0        4.10        2.75        1.50 o
   6   4   0        3.00        4.00        1.90 o
   1   5   0       66.50       65.60        3.80 o
   2   5   0      297.20      298.33        9.70 o
   3   5   0       27.80       24.50        1.40 o
   4   5   0      120.50      103.94        4.90 o
   5   5   0       31.00       32.65        3.20 o
   6   5   0       25.20       22.35        3.70 o
   0   6   0      317.90      285.38       28.60 o
   1   6   0       79.50       79.63        3.30 o
   2   6   0       95.40       82.78        3.10 o
   3   6   0       72.10       67.27        2.80 o
   4   6   0       34.40       34.45        1.80 o
   5   6   0      101.10       87.97        7.40 o
   1   7   0       41.90       47.55        1.90 o
   2   7   0       53.00       45.42        2.10 o
   3   7   0       -0.50        0.00        1.13 o
   4   7   0       36.90       30.12        2.20 o
   5   7   0        0.10        1.36        1.33 o
   0   8   0       41.80       38.80        2.50 o
   1   8   0        6.00        6.09        0.90 o
   2   8   0        2.20        1.64        0.60 o
   3   8   0      186.20      163.94        7.50 o
   4   8   0        4.20        4.17        1.30 o
   1   9   0       18.90       17.01        1.20 o
   2   9   0        0.90        1.22        1.71 o
   3   9   0        0.90        0.53        2.09 o
   4   9   0        0.20        0.04        1.34 o
   0  10   0        6.70        3.61        1.70 o
   1  10   0        0.70        2.11        1.51 o
   2  10   0       12.70       12.41        1.10 o
   3  10   0        1.50        2.87        1.10 o
   1  11   0        3.90        3.09        1.50 o
   2  11   0        2.10        5.86        1.60 o
   2   0   1       55.30       60.89        2.20 o
   3   0   1        6.90        7.17        0.80 o
   4   0   1        3.80        0.58        0.80 o
   5   0   1        0.80        0.31        1.07 o
   6   0   1        0.20        0.08        1.07 o
   2   1   1      656.95      684.74       16.84 o
   3   1   1      247.75      244.95        5.23 o
   4   1   1       13.05       13.72        0.57 o
   5   1   1       62.05       63.49        1.81 o
   6   1   1        2.85        1.38        1.10 o
   1   2   1      751.50      814.73       23.69 o
   2   2   1       42.65       39.81        1.85 o
   3   2   1       91.55       85.12        2.33 o
   4   2   1        5.15        5.34        0.50 o
   5   2   1        2.10        0.70        0.64 o
   6   2   1        5.15        6.18        1.45 o
   0   3   1      867.90      861.29       40.60 o
   1   3   1       96.75       96.02        3.26 o
   2   3   1      140.55      133.55        4.14 o
   3   3   1       71.00       67.87        1.92 o
   4   3   1      102.90       99.27        2.83 o
   5   3   1        6.70        4.00        0.97 o
   6   3   1       18.30       15.69        1.74 o
   0   4   1      312.80      290.37       12.50 o
   1   4   1      179.85      174.70        5.00 o
   2   4   1      316.10      304.24        9.24 o
   3   4   1       87.05       85.82        2.16 o
   4   4   1      125.85      116.05        3.96 o
   5   4   1       35.95       32.84        2.33 o
   6   4   1       13.60       13.84        1.91 o
   0   5   1       45.80       39.09        1.90 o
   1   5   1       62.50       62.65        1.52 o
   2   5   1        7.80        6.90        0.56 o
   3   5   1       22.45       19.51        1.00 o
   4   5   1       21.20       15.54        1.27 o
   5   5   1       12.00        7.57        1.43 o
   6   5   1        6.00        4.89        1.81 o
   0   6   1      156.70      148.31        6.30 o
   1   6   1       52.60       50.01        1.59 o
   2   6   1       96.55       92.51        2.26 o
   3   6   1      226.85      211.33        6.50 o
   4   6   1       11.30       11.29        0.88 o
   5   6   1       14.15        9.61        1.90 o
   0   7   1        2.30        1.83        1.00 o
   1   7   1       22.55       18.99        0.81 o
   2   7   1      101.25       97.43        2.55 o
   3   7   1        8.95        9.22        0.67 o
   4   7   1       14.20       10.25        1.13 o
   5   7   1        6.95        6.50        1.66 o
   0   8   1       88.60       73.51        3.80 o
   1   8   1        3.20        2.90        0.53 o
   2   8   1      103.90       98.22        2.62 o
   3   8   1       21.45       18.49        1.03 o
   4   8   1        1.50        0.21        0.96 o
   0   9   1        0.30        0.03        1.10 o
   1   9   1       47.55       46.80        1.56 o
   2   9   1       29.10       30.03        1.21 o
   3   9   1        5.05        6.17        0.78 o
   4   9   1        2.55        2.03        1.24 o
   0  10   1       13.40       11.59        1.50 o
   1  10   1        4.80        4.87        0.64 o
   2  10   1       28.25       29.92        1.24 o
   3  10   1        2.95        1.00        1.17 o
   0  11   1        1.70        1.20        1.10 o
   1  11   1        9.85       11.34        1.21 o
   2  11   1        0.35        0.96        2.26 o
   2   0   2      533.90      599.10       17.70 o
   3   0   2       55.00       52.61        1.80 o
   4   0   2        2.00        2.43        0.60 o
   5   0   2       27.20       27.04        1.30 o
   6   0   2        1.40        1.42        1.10 o
   2   1   2      322.95      313.88        7.89 o
   3   1   2      184.90      192.18        4.64 o
   4   1   2        5.75        5.58        0.53 o
   5   1   2        8.45        5.75        0.74 o
   6   1   2        6.50        5.69        1.26 o
   1   2   2       49.55       54.97        1.74 o
   2   2   2      472.85      483.35       12.77 o
   3   2   2       15.00       11.70        0.74 o
   4   2   2       38.90       37.35        1.39 o
   5   2   2       12.55       12.62        0.74 o
   6   2   2        4.00        3.44        1.38 o
   0   3   2       60.90       62.66        2.90 o
   1   3   2      361.15      380.69       11.11 o
   2   3   2      388.70      375.34       10.81 o
   3   3   2      243.65      234.47        6.96 o
   4   3   2        8.55        3.88        0.86 o
   5   3   2       73.90       78.05        2.83 o
   6   3   2        7.25        7.61        1.46 o
   0   4   2      178.50      168.61        6.90 o
   1   4   2       20.50       18.21        0.68 o
   2   4   2      253.70      244.77        6.69 o
   3   4   2       16.30       15.16        0.74 o
   4   4   2       15.85       14.90        1.06 o
   5   4   2       21.70       19.81        1.34 o
   6   4   2       -0.10        0.65        1.56 o
   0   5   2       45.60       45.26        1.80 o
   1   5   2      128.70      124.42        3.08 o
   2   5   2      124.65      120.82        2.62 o
   3   5   2       42.90       41.04        1.49 o
   4   5   2      140.90      122.64        4.38 o
   5   5   2        2.90        1.58        1.41 o
   6   5   2       11.30       13.24        2.09 o
   0   6   2        3.40        3.17        0.80 o
   1   6   2       25.75       24.20        0.88 o
   2   6   2       27.70       26.09        0.85 o
   3   6   2       12.30       12.07        0.88 o
   4   6   2       11.80       12.39        0.96 o
   5   6   2        9.95        6.32        1.64 o
   0   7   2       36.80       32.14        2.70 o
   1   7   2       16.80       14.40        0.68 o
   2   7   2       75.35       78.41        1.77 o
   3   7   2       15.15       14.14        0.82 o
   4   7   2        4.05        2.62        0.89 o
   5   7   2        0.30        0.24        1.18 o
   0   8   2       32.20       32.66        1.80 o
   1   8   2        9.45       11.66        0.76 o
   2   8   2       10.10       10.08        0.71 o
   3   8   2       14.00       15.31        0.78 o
   4   8   2       13.05       13.14        1.10 o
   0   9   2       51.50       47.63        2.10 o
   1   9   2       29.75       26.25        1.13 o
   2   9   2       12.35       11.30        0.64 o
   3   9   2       14.10       16.78        0.92 o
   4   9   2        1.00        0.78        1.14 o
   0  10   2        4.40        6.03        0.80 o
   1  10   2        3.20        3.71        0.68 o
   2  10   2        4.80        4.05        0.97 o
   3  10   2       12.20       14.12        1.80 o
   0  11   2        4.30        4.52        1.40 o
   1  11   2       13.85       13.83        1.31 o
   2  11   2        0.25        1.24        1.78 o
   2   0   3      244.60      254.89        9.40 o
   3   0   3      277.30      280.97        9.30 o
   4   0   3       19.40       20.22        1.10 o
   5   0   3       12.90       11.13        1.00 o
   6   0   3       10.80       12.48        1.50 o
   2   1   3      220.85      231.58        6.17 o
   3   1   3       19.00       20.24        0.85 o
   4   1   3       11.20       12.15        0.75 o
   5   1   3       10.40        9.83        0.67 o
   6   1   3        4.35        4.89        1.10 o
   1   2   3     1323.30     1478.63       35.37 o
   2   2   3      435.00      441.63       11.88 o
   3   2   3       21.40       23.20        0.78 o
   4   2   3       49.10       48.91        1.46 o
   5   2   3        4.45        4.37        0.63 o
   6   2   3        8.10        7.82        1.38 o
   0   3   3        0.50        0.67        0.28 o
   1   3   3      389.75      397.79       11.50 o
   2   3   3       57.10       59.23        1.52 o
   3   3   3       47.70       43.69        1.39 o
   4   3   3      130.75      123.55        3.77 o
   5   3   3       25.05       23.40        1.35 o
   6   3   3        3.90        4.88        1.42 o
   0   4   3       21.60       16.39        1.40 o
   1   4   3       52.10       49.55        1.88 o
   2   4   3      190.85      178.07        4.53 o
   3   4   3        9.70        7.63        0.71 o
   4   4   3       27.20       25.39        1.41 o
   5   4   3       19.55       19.09        1.26 o
   6   4   3        1.40        1.09        1.87 o
   0   5   3        1.40        0.33        0.70 o
   1   5   3      172.95      162.87        4.53 o
   2   5   3        3.15        3.16        0.56 o
   3   5   3       11.90       10.27        0.78 o
   4   5   3       63.15       55.97        2.50 o
   5   5   3       21.70       18.88        1.77 o
   6   5   3       23.10       20.44        2.19 o
   0   6   3      136.50      128.93        5.00 o
   1   6   3       50.55       50.87        1.35 o
   2   6   3       38.95       38.08        1.06 o
   3   6   3        0.55        0.32        0.80 o
   4   6   3       17.70       20.60        1.10 o
   5   6   3        0.30        1.19        1.94 o
   0   7   3      118.00      103.54        6.20 o
   1   7   3       18.30       19.76        0.75 o
   2   7   3        2.55        0.73        0.46 o
   3   7   3       25.55       25.32        1.17 o
   4   7   3       25.15       22.39        1.53 o
   5   7   3        6.00        5.79        1.24 o
   0   8   3      200.40      186.29        7.20 o
   1   8   3       12.05       13.97        0.71 o
   2   8   3      125.85      123.57        3.23 o
   3   8   3        5.40        5.78        0.74 o
   4   8   3       21.80       21.88        1.62 o
   0   9   3        0.00        0.23        0.01 o
   1   9   3       25.70       27.06        0.96 o
   2   9   3       15.85       18.50        0.87 o
   3   9   3        4.55        5.30        0.92 o
   4   9   3        7.35        7.71        1.57 o
   0  10   3      114.70      104.95        4.70 o
   1  10   3        3.50        4.23        0.74 o
   2  10   3        5.80        6.27        0.89 o
   3  10   3        6.25        6.08        1.35 o
   0  11   3       20.70       22.19        1.90 o
   1  11   3       11.10       12.24        1.28 o
   2  11   3       -0.15        1.90        1.48 o
   2   0   4       30.00       33.07        1.10 o
   3   0   4       28.60       29.06        1.40 o
   4   0   4        0.80        0.12        1.25 o
   5   0   4        2.50        1.91        0.90 o
   6   0   4       31.30       35.11        2.40 o
   1   1   4      634.95      732.51       24.04 o
   2   1   4      163.95      179.01        4.01 o
   3   1   4       93.55       89.61        2.54 o
   4   1   4       34.65       35.96        1.20 o
   5   1   4       38.20       39.85        1.49 o
   6   1   4        6.05        6.32        1.22 o
   0   2   4      387.90      397.51       18.50 o
   1   2   4      378.20      403.75       10.90 o
   2   2   4      147.55      152.09        3.92 o
   3   2   4      626.70      587.31       15.76 o
   4   2   4        1.65        0.46        0.68 o
   5   2   4       10.55       12.36        0.85 o
   6   2   4        2.95        3.07        1.49 o
   0   3   4       42.80       43.81        1.70 o
   1   3   4       52.80       60.06        1.27 o
   2   3   4       75.10       81.43        1.78 o
   3   3   4       34.75       33.83        1.13 o
   4   3   4       18.70       19.66        0.94 o
   5   3   4       20.60       18.41        1.42 o
   6   3   4        1.50        2.25        2.12 o
   0   4   4       72.00       64.39        2.20 o
   1   4   4      220.95      225.03        7.46 o
   2   4   4      273.65      254.02        7.30 o
   3   4   4       64.95       63.63        1.70 o
   4   4   4       30.15       28.10        1.44 o
   5   4   4        9.50        7.99        1.24 o
   6   4   4        3.35        6.17        1.86 o
   0   5   4      106.40      111.79        4.10 o
   1   5   4       44.35       44.74        1.35 o
   2   5   4       61.20       61.84        1.91 o
   3   5   4       17.65       15.80        0.89 o
   4   5   4        5.45        4.59        0.81 o
   5   5   4        8.30       10.47        1.60 o
   0   6   4      297.00      269.90       10.30 o
   1   6   4       48.85       46.57        1.27 o
   2   6   4        0.45        1.17        0.70 o
   3   6   4        6.20        6.72        0.67 o
   4   6   4       36.40       37.50        1.88 o
   5   6   4        3.20        4.10        1.34 o
   0   7   4       16.70       15.96        1.00 o
   1   7   4        8.60       10.19        0.54 o
   2   7   4       17.95       19.81        0.71 o
   3   7   4       57.80       53.95        1.95 o
   4   7   4        6.40        7.88        0.99 o
   5   7   4        0.50        0.29        1.74 o
   0   8   4      115.10      107.77        4.10 o
   1   8   4       16.20       16.77        0.71 o
   2   8   4        2.75        2.64        0.46 o
   3   8   4       24.65       25.24        1.04 o
   4   8   4        7.10        5.23        1.20 o
   0   9   4       85.40       76.97        3.50 o
   1   9   4       25.10       26.00        1.10 o
   2   9   4        4.75        5.03        0.53 o
   3   9   4        6.80       10.16        0.81 o
   4   9   4        2.15        1.50        1.38 o
   0  10   4        1.10        0.03        1.00 o
   1  10   4        7.35        5.94        0.86 o
   2  10   4       12.40       13.29        1.06 o
   3  10   4        2.70        4.39        1.10 o
   0  11   4        0.40        1.11        1.52 o
   1  11   4        0.75        0.54        1.02 o
   2  11   4       -0.50        0.94        2.03 o
   1   0   5        2.30        1.68        0.50 o
   2   0   5       75.60       86.40        2.70 o
   3   0   5      365.00      368.47       13.50 o
   4   0   5       22.70       23.84        1.30 o
   5   0   5        9.80       10.15        1.10 o
   6   0   5        0.20        0.44        1.07 o
   1   1   5     1167.15     1336.09       41.17 o
   2   1   5      156.65      162.55        4.21 o
   3   1   5      128.65      124.24        3.54 o
   4   1   5       46.45       43.96        1.74 o
   5   1   5       35.50       35.41        1.49 o
   6   1   5       10.75        8.97        1.20 o
   0   2   5        7.10        7.74        0.60 o
   1   2   5      322.30      334.89        8.85 o
   2   2   5      118.40      118.14        3.44 o
   3   2   5       38.20       37.46        1.39 o
   4   2   5       26.45       29.95        1.03 o
   5   2   5        0.95        0.47        0.90 o
   6   2   5        6.05        4.22        1.38 o
   0   3   5      239.40      240.09        8.50 o
   1   3   5       30.60       30.90        0.81 o
   2   3   5      119.15      126.18        3.04 o
   3   3   5      179.05      167.28        4.27 o
   4   3   5       11.60       10.18        0.92 o
   5   3   5       27.80       23.62        1.31 o
   6   3   5       17.40       11.01        2.17 o
   0   4   5       48.20       51.91        1.70 o
   1   4   5      186.60      191.45        4.56 o
   2   4   5      120.15      118.96        2.71 o
   3   4   5       25.05       24.38        0.90 o
   4   4   5      108.65       99.58        4.30 o
   5   4   5        2.15        2.93        1.28 o
   6   4   5       13.75       11.81        1.63 o
   0   5   5      258.00      238.21        9.40 o
   1   5   5      158.95      157.93        4.04 o
   2   5   5       68.45       65.78        1.89 o
   3   5   5       81.35       83.32        2.38 o
   4   5   5       58.45       57.85        2.27 o
   5   5   5       15.25       15.55        1.53 o
   0   6   5       -0.40        0.00        0.76 o
   1   6   5      137.80      134.85        3.33 o
   2   6   5      120.50      120.10        2.97 o
   3   6   5        4.75        4.66        0.60 o
   4   6   5        1.30        0.47        1.03 o
   5   6   5        4.25        3.30        1.92 o
   0   7   5       28.60       27.90        1.20 o
   1   7   5       30.70       27.94        1.20 o
   2   7   5      128.60      127.52        3.50 o
   3   7   5        5.55        7.94        0.67 o
   4   7   5       24.80       26.68        1.31 o
   5   7   5        6.50        4.93        1.41 o
   0   8   5      101.00       89.64        7.20 o
   1   8   5       40.85       38.59        1.67 o
   2   8   5       11.60       12.26        0.64 o
   3   8   5        5.85        7.78        0.58 o
   4   8   5        4.50        3.27        0.96 o
   0   9   5       16.70       16.07        1.60 o
   1   9   5        4.60        6.57        0.64 o
   2   9   5       29.75       29.80        1.24 o
   3   9   5        0.05        0.10        1.57 o
   4   9   5        6.25        5.42        1.80 o
   0  10   5       17.90       17.91        1.60 o
   1  10   5        7.45        8.54        0.92 o
   2  10   5        2.20        3.00        0.75 o
   3  10   5        0.80        2.39        1.15 o
   0  11   5        4.10        5.71        1.50 o
   1  11   5        0.35        1.10        1.59 o
   2  11   5        4.75        8.25        1.37 o
   1   0   6      363.80      400.51       15.70 o
   2   0   6       95.20      103.19        3.60 o
   3   0   6      112.70      113.27        4.50 o
   4   0   6        3.50        3.36        0.80 o
   5   0   6        8.60       10.55        1.10 o
   6   0   6        9.60        9.00        1.40 o
   0   1   6      525.20      533.99       23.40 o
   1   1   6      116.85      139.28        3.96 o
   2   1   6       12.45       11.89        0.50 o
   3   1   6       35.45       36.63        1.37 o
   4   1   6       96.60       89.29        2.97 o
   5   1   6       40.00       37.83        1.80 o
   6   1   6        5.75        4.72        1.11 o
   0   2   6        1.50        2.11        0.50 o
   1   2   6      151.15      170.03        4.29 o
   2   2   6      226.70      219.93        5.42 o
   3   2   6      172.30      167.49        4.70 o
   4   2   6       60.60       62.88        1.94 o
   5   2   6       13.50       14.69        1.06 o
   6   2   6        6.95        4.11        1.56 o
   0   3   6       -0.20        0.07        0.54 o
   1   3   6      543.45      549.14       13.75 o
   2   3   6      117.70      116.36        3.27 o
   3   3   6       17.45       18.28        0.72 o
   4   3   6      168.30      159.12        5.16 o
   5   3   6        5.90        8.07        0.89 o
   6   3   6       23.85       22.91        2.59 o
   0   4   6       91.60      104.19        2.80 o
   1   4   6      158.75      147.45        4.13 o
   2   4   6       11.05       10.64        0.53 o
   3   4   6       68.25       66.44        1.90 o
   4   4   6       98.70       85.20        3.51 o
   5   4   6        5.05        4.29        1.08 o
   6   4   6        0.70        2.76        3.51 o
   0   5   6        5.50        5.99        0.50 o
   1   5   6      130.00      134.37        3.04 o
   2   5   6       34.50       35.38        1.25 o
   3   5   6       27.25       28.60        0.96 o
   4   5   6       26.50       27.53        1.31 o
   5   5   6        9.65       10.28        2.00 o
   0   6   6      117.60      111.31        5.10 o
   1   6   6      231.00      217.34        6.01 o
   2   6   6       55.30       55.22        1.59 o
   3   6   6       40.35       43.21        1.52 o
   4   6   6       22.30       23.74        1.49 o
   5   6   6        8.30        5.41        2.10 o
   0   7   6       50.40       49.46        1.90 o
   1   7   6       42.55       44.72        1.45 o
   2   7   6        6.90        6.97        0.81 o
   3   7   6        1.35        1.11        0.51 o
   4   7   6        6.75        6.94        1.55 o
   5   7   6        7.95        8.43        2.01 o
   0   8   6       -0.90        0.00        1.33 o
   1   8   6        4.95        5.18        0.57 o
   2   8   6       12.95       15.80        1.05 o
   3   8   6        0.75        0.05        0.93 o
   4   8   6        0.20        0.14        1.53 o
   0   9   6       -0.50        0.15        1.27 o
   1   9   6       80.50       77.68        2.83 o
   2   9   6        7.60        7.00        0.72 o
   3   9   6        0.95        1.81        1.16 o
   4   9   6        4.25        6.35        1.59 o
   0  10   6       -0.30        0.07        1.53 o
   1  10   6       40.45       39.05        1.74 o
   2  10   6        3.85        5.21        0.94 o
   3  10   6        0.95        1.73        0.96 o
   0  11   6        0.90        0.56        3.79 o
   1  11   6        1.90        4.06        1.53 o
   2  11   6        5.80        8.74        1.56 o
   1   0   7      363.70      383.08       15.30 o
   2   0   7        7.90        5.53        0.60 o
   3   0   7        6.20        6.98        0.70 o
   4   0   7       48.50       47.98        2.30 o
   5   0   7       15.00       14.42        1.40 o
   6   0   7        8.70        1.05        3.30 o
   0   1   7       11.40       13.80        0.60 o
   1   1   7       48.35       57.04        1.59 o
   2   1   7       12.50       12.47        0.67 o
   3   1   7        0.60        1.36        0.60 o
   4   1   7       42.70       40.13        1.66 o
   5   1   7        2.05        1.02        0.72 o
   6   1   7        4.20        3.16        1.71 o
   0   2   7       55.90       61.67        2.50 o
   1   2   7       93.50      102.22        2.73 o
   2   2   7       93.75       99.08        2.26 o
   3   2   7       27.80       26.70        1.00 o
   4   2   7      140.35      142.73        4.71 o
   5   2   7        8.20        9.00        0.74 o
   6   2   7        9.05       11.62        2.64 o
   0   3   7       59.80       67.43        2.30 o
   1   3   7       14.95       17.46        0.53 o
   2   3   7      219.20      213.99        4.81 o
   3   3   7       42.00       41.45        1.30 o
   4   3   7       74.70       74.78        2.30 o
   5   3   7       21.05       21.14        1.88 o
   6   3   7        7.90        6.21        2.39 o
   0   4   7       12.50       13.28        0.80 o
   1   4   7      501.00      500.69       11.41 o
   2   4   7      113.05      110.14        2.80 o
   3   4   7       69.55       71.12        1.72 o
   4   4   7       38.75       41.42        1.51 o
   5   4   7        1.40        2.59        1.13 o
   6   4   7        8.80        8.82        2.79 o
   0   5   7        1.40        1.02        0.50 o
   1   5   7      209.95      198.88        5.76 o
   2   5   7       11.60       12.73        0.74 o
   3   5   7       15.45       14.22        0.68 o
   4   5   7        8.70        9.81        0.78 o
   5   5   7       26.50       31.53        2.20 o
   0   6   7       74.90       76.20        3.20 o
   1   6   7       64.15       61.95        1.94 o
   2   6   7        7.40        8.05        0.61 o
   3   6   7        7.30        7.68        0.74 o
   4   6   7        1.40        1.60        1.04 o
   5   6   7        0.50        2.11        2.19 o
   0   7   7       12.70       12.62        0.90 o
   1   7   7      167.50      170.01        4.53 o
   2   7   7       20.15       21.44        1.31 o
   3   7   7       10.25        9.82        0.71 o
   4   7   7        1.95        2.29        1.31 o
   5   7   7        2.00        2.11        1.89 o
   0   8   7       16.90       17.28        1.20 o
   1   8   7       20.65       21.47        1.03 o
   2   8   7       16.65       15.72        1.03 o
   3   8   7       22.70       25.12        1.17 o
   4   8   7        3.20        1.09        1.85 o
   0   9   7        4.90        4.15        0.90 o
   1   9   7       57.90       52.11        2.39 o
   2   9   7        4.25        5.24        0.74 o
   3   9   7        9.25       11.29        1.43 o
   4   9   7        5.20        4.18        1.63 o
   0  10   7       -1.30        0.21        1.00 o
   1  10   7       40.25       38.77        2.37 o
   2  10   7        8.20        9.56        1.31 o
   3  10   7       17.50       23.97        2.79 o
   0  11   7        0.30        0.06        1.75 o
   1  11   7        0.60        0.15        2.01 o
   2  11   7       37.65       38.09        4.76 o
   0   0   8      638.00      654.75       40.60 o
   1   0   8      255.50      278.29       10.20 o
   2   0   8      440.90      476.45       15.50 o
   3   0   8       16.10       17.27        1.20 o
   4   0   8       16.50       15.55        1.50 o
   5   0   8       -0.70        0.01        1.51 o
   6   0   8       17.20       21.21        4.60 o
   0   1   8       36.20       37.35        1.80 o
   1   1   8       94.25      110.78        3.06 o
   2   1   8      587.35      582.92       17.47 o
   3   1   8       50.95       50.18        1.41 o
   4   1   8      128.85      125.62        4.77 o
   5   1   8       26.50       26.02        1.52 o
   6   1   8       21.15       19.70        2.60 o
   0   2   8      325.00      340.33       15.40 o
   1   2   8      110.85      111.80        3.51 o
   2   2   8      231.95      244.71        5.74 o
   3   2   8       11.35       12.31        0.53 o
   4   2   8       21.55       21.06        1.28 o
   5   2   8       13.90       13.58        1.27 o
   6   2   8        2.40        1.25        1.97 o
   0   3   8       75.60       66.91        4.30 o
   1   3   8       87.35       92.77        1.91 o
   2   3   8       28.40       30.36        0.96 o
   3   3   8        8.60        8.86        0.46 o
   4   3   8       31.30       31.43        1.28 o
   5   3   8        6.85        8.03        1.10 o
   6   3   8        5.15        3.76        2.34 o
   0   4   8       63.00       50.49        2.10 o
   1   4   8      123.25      124.24        2.97 o
   2   4   8      228.25      217.73        4.73 o
   3   4   8       21.85       22.08        0.78 o
   4   4   8       27.60       27.96        1.24 o
   5   4   8        8.95       13.34        1.31 o
   6   4   8        6.40        5.04        2.46 o
   0   5   8        8.70        6.64        0.70 o
   1   5   8       15.20       13.40        0.64 o
   2   5   8       37.25       34.79        1.00 o
   3   5   8       28.95       30.47        1.06 o
   4   5   8       48.35       47.83        2.24 o
   5   5   8        0.25        0.46        1.26 o
   0   6   8       37.00       36.98        1.30 o
   1   6   8        9.65       10.70        0.64 o
   2   6   8       33.75       34.21        1.39 o
   3   6   8        5.60        6.53        0.61 o
   4   6   8       19.85       20.43        1.17 o
   5   6   8        2.50        1.59        1.41 o
   0   7   8       36.50       38.94        1.80 o
   1   7   8       23.90       22.23        1.41 o
   2   7   8       13.15       14.07        1.04 o
   3   7   8       97.50       87.23        3.49 o
   4   7   8        8.55        9.19        1.21 o
   5   7   8       16.35       16.04        2.59 o
   0   8   8      145.70      133.13        4.90 o
   1   8   8       32.95       36.35        1.87 o
   2   8   8       47.30       53.18        2.98 o
   3   8   8        7.35        9.16        0.74 o
   4   8   8       -0.70        1.00        1.21 o
   0   9   8       85.60       79.92        4.40 o
   1   9   8       24.60       26.92        1.46 o
   2   9   8       22.80       21.83        1.78 o
   3   9   8       -0.90        0.29        1.90 o
   4   9   8       -2.00        0.68        1.82 o
   0  10   8        0.30        1.04        1.10 o
   1  10   8        0.75        3.19        0.79 o
   2  10   8        4.30        3.74        0.96 o
   3  10   8        4.40        2.79        1.63 o
   0  11   8       -0.10        4.63        1.90 o
   1  11   8        0.80        0.80        1.72 o
   1   0   9      216.80      215.30       11.40 o
   2   0   9        0.60        1.02        0.93 o
   3   0   9       41.50       42.38        1.60 o
   4   0   9        6.40        7.09        0.90 o
   5   0   9        2.60        4.33        1.20 o
   6   0   9        3.50        4.21        1.90 o
   0   1   9      189.20      204.66        7.50 o
   1   1   9       86.15       88.26        2.61 o
   2   1   9       28.75       25.50        0.81 o
   3   1   9        8.25        8.18        0.53 o
   4   1   9       11.70       12.06        0.81 o
   5   1   9       19.25       21.59        1.28 o
   6   1   9        4.10        3.07        2.26 o
   0   2   9      186.30      185.53       10.90 o
   1   2   9      203.30      200.11        5.90 o
   2   2   9       65.65       68.05        1.70 o
   3   2   9        1.10        0.58        0.59 o
   4   2   9        9.45       10.08        0.89 o
   5   2   9       10.40       12.91        1.10 o
   6   2   9       12.10       12.88        3.26 o
   0   3   9      159.70      169.90        7.10 o
   1   3   9       74.80       70.20        1.88 o
   2   3   9       41.45       45.12        1.20 o
   3   3   9      173.50      175.92        4.31 o
   4   3   9       20.05       20.88        0.99 o
   5   3   9       20.80       19.09        1.52 o
   6   3   9        9.65        8.54        1.89 o
   0   4   9       34.00       33.25        1.50 o
   1   4   9      224.00      238.98        5.27 o
   2   4   9      112.60      107.12        3.01 o
   3   4   9        2.30        3.98        0.39 o
   4   4   9       54.25       55.31        1.88 o
   5   4   9        1.10        2.17        1.44 o
   0   5   9       16.80       12.91        1.60 o
   1   5   9      108.00      103.42        2.71 o
   2   5   9       31.30       30.52        0.85 o
   3   5   9        6.40        5.94        0.54 o
   4   5   9        2.85        4.91        0.64 o
   5   5   9       13.30       14.13        1.49 o
   0   6   9      214.70      210.27        6.50 o
   1   6   9       55.80       58.40        1.56 o
   2   6   9       38.05       36.83        1.20 o
   3   6   9       33.40       37.59        1.06 o
   4   6   9        9.40       12.08        1.19 o
   5   6   9        4.50        7.59        1.72 o
   0   7   9       83.50       83.53        3.00 o
   1   7   9       48.05       47.91        2.15 o
   2   7   9        3.25        1.34        0.86 o
   3   7   9        0.30        1.08        2.03 o
   4   7   9        0.40        0.14        1.22 o
   5   7   9        1.35        1.83        1.94 o
   0   8   9       -0.20        0.10        0.72 o
   1   8   9      119.40      121.67        4.21 o
   2   8   9       45.40       46.86        2.36 o
   3   8   9       26.20       27.87        1.29 o
   4   8   9        3.95        5.43        1.52 o
   0   9   9       21.20       23.02        1.60 o
   1   9   9        8.15        9.79        1.14 o
   2   9   9        0.60        0.20        1.16 o
   3   9   9       15.90       16.94        1.96 o
   0  10   9       10.40       11.41        1.60 o
   1  10   9        4.45        5.25        1.32 o
   2  10   9        0.35        1.37        1.00 o
   3  10   9       17.60       14.88        3.93 o
   0  11   9       20.80       25.25        6.60 o
   1  11   9        8.40       11.96        1.93 o
   0   0  10      736.90      715.84       45.70 o
   1   0  10      461.50      468.19       19.30 o
   2   0  10       44.30       45.91        1.70 o
   3   0  10       55.10       55.53        2.30 o
   4   0  10        0.90        0.04        2.85 o
   5   0  10        7.20        5.57        1.40 o
   6   0  10        7.40        4.47        1.90 o
   0   1  10      350.20      342.75       13.90 o
   1   1  10      186.10      189.61        4.91 o
   2   1  10        1.45        2.40        0.56 o
   3   1  10       73.35       80.00        1.84 o
   4   1  10       14.50       15.84        0.90 o
   5   1  10       46.05       44.80        2.37 o
   6   1  10        1.05        3.65        2.13 o
   0   2  10      209.60      215.39        9.30 o
   1   2  10      337.25      337.42        9.53 o
   2   2  10       40.70       44.81        1.24 o
   3   2  10      114.55      110.27        2.77 o
   4   2  10       76.10       76.24        2.49 o
   5   2  10        9.15        9.27        1.21 o
   6   2  10       14.30       11.37        2.56 o
   0   3  10        2.40        4.54        0.90 o
   1   3  10      126.65      120.04        3.46 o
   2   3  10       41.70       39.37        1.21 o
   3   3  10       30.65       33.66        1.03 o
   4   3  10       26.70       26.75        1.71 o
   5   3  10        7.20        8.69        1.03 o
   6   3  10        1.80        0.13        2.25 o
   0   4  10       13.50       14.50        0.70 o
   1   4  10      165.60      158.28        4.04 o
   2   4  10       88.60       86.19        2.05 o
   3   4  10        4.05        4.47        0.46 o
   4   4  10        9.20        9.86        0.68 o
   5   4  10        4.30        5.65        1.21 o
   0   5  10       25.00       27.29        1.60 o
   1   5  10      123.80      121.66        2.94 o
   2   5  10        8.35        9.34        0.46 o
   3   5  10       47.80       47.52        1.42 o
   4   5  10        7.65        7.39        0.67 o
   5   5  10       12.15       14.60        1.77 o
   0   6  10       54.60       53.64        2.90 o
   1   6  10       24.00       24.88        0.96 o
   2   6  10       33.05       30.46        1.35 o
   3   6  10        2.45        2.90        0.49 o
   4   6  10       12.25       14.90        0.96 o
   5   6  10        4.90        5.36        1.70 o
   0   7  10        0.50        1.13        1.27 o
   1   7  10        4.90        5.25        0.54 o
   2   7  10       22.40       22.95        0.96 o
   3   7  10        5.80        5.91        1.12 o
   4   7  10        3.15        4.72        1.41 o
   0   8  10       26.70       24.54        1.70 o
   1   8  10       27.30       25.29        1.76 o
   2   8  10       32.25       30.03        1.95 o
   3   8  10       13.45       14.23        1.34 o
   4   8  10        1.55        1.04        1.74 o
   0   9  10       61.20       58.04        3.70 o
   1   9  10       13.20       13.92        1.23 o
   2   9  10        5.40        6.58        1.75 o
   3   9  10        1.05        3.55        1.82 o
   0  10  10        3.70        0.01        3.00 o
   1  10  10       21.85       21.84        3.60 o
   2  10  10        6.80       10.86        2.30 o
   0  11  10        3.90        6.09        2.70 o
   1  11  10        0.75        1.55        1.67 o
   1   0  11      149.20      143.25        5.20 o
   2   0  11      172.90      172.13        6.60 o
   3   0  11        1.60        4.46        0.90 o
   4   0  11       60.70       59.44        2.40 o
   5   0  11        3.70        6.00        1.10 o
   6   0  11       -1.50        0.79        3.30 o
   0   1  11      342.70      319.24       13.20 o
   1   1  11      139.00      141.04        3.44 o
   2   1  11       25.40       26.09        0.89 o
   3   1  11       40.70       39.61        1.20 o
   4   1  11       25.15       24.03        1.17 o
   5   1  11       18.95       17.58        1.36 o
   6   1  11        0.85        1.16        1.94 o
   0   2  11        1.10        0.64        0.60 o
   1   2  11      144.20      145.01        4.65 o
   2   2  11      180.80      177.86        4.82 o
   3   2  11       17.85       16.12        0.74 o
   4   2  11       86.55       83.39        2.74 o
   5   2  11        4.55        8.41        1.01 o
   6   2  11        2.95        1.62        2.58 o
   0   3  11        3.20        2.48        0.80 o
   1   3  11       90.05       90.12        2.42 o
   2   3  11       82.60       84.34        2.58 o
   3   3  11       21.40       21.66        0.85 o
   4   3  11        3.55        3.50        0.64 o
   5   3  11       12.90       16.92        1.35 o
   6   3  11        1.05        1.19        2.84 o
   0   4  11      169.30      155.60        7.90 o
   1   4  11        8.25        9.20        0.46 o
   2   4  11       65.05       63.20        1.45 o
   3   4  11       49.30       49.96        1.49 o
   4   4  11       78.90       80.47        2.40 o
   5   4  11        4.15        6.20        1.41 o
   0   5  11       -0.10        2.00        0.44 o
   1   5  11        2.60        2.39        0.42 o
   2   5  11       34.80       36.33        1.13 o
   3   5  11       96.30       92.01        2.88 o
   4   5  11        3.00        4.00        0.54 o
   5   5  11        4.70        5.66        1.35 o
   0   6  11       25.60       26.70        1.60 o
   1   6  11        5.45        6.35        0.60 o
   2   6  11       10.75       12.55        0.64 o
   3   6  11       22.65       26.41        0.88 o
   4   6  11       42.75       44.85        1.63 o
   5   6  11       -0.90        1.79        2.20 o
   0   7  11       22.50       22.87        2.20 o
   1   7  11       17.50       18.17        1.08 o
   2   7  11        9.60       10.61        0.65 o
   3   7  11        6.85        7.60        0.60 o
   4   7  11        7.60        5.49        1.57 o
   0   8  11       24.80       28.81        2.50 o
   1   8  11       -0.05        0.46        1.32 o
   2   8  11       12.30       13.88        0.98 o
   3   8  11       16.50       17.09        1.71 o
   4   8  11        3.60        2.93        1.77 o
   0   9  11        7.80        8.87        1.90 o
   1   9  11        1.75        1.59        1.01 o
   2   9  11       17.50       17.68        2.09 o
   3   9  11        2.60        2.38        1.45 o
   0  10  11       38.70       34.53        4.90 o
   1  10  11       13.80       13.11        2.16 o
   2  10  11       35.10       34.08        4.70 o
   0  11  11        4.90        6.77        2.00 o
   0   0  12      593.30      620.85       29.10 o
   1   0  12      353.70      342.00       11.90 o
   2   0  12        0.40        0.64        0.89 o
   3   0  12      178.70      177.48        5.90 o
   4   0  12        1.00        1.68        1.40 o
   5   0  12       45.80       38.84        6.00 o
   6   0  12        3.00        0.56        4.20 o
   0   1  12       77.10       80.62        3.60 o
   1   1  12        1.50        1.04        0.39 o
   2   1  12       25.60       23.86        0.86 o
   3   1  12      299.45      291.54        7.06 o
   4   1  12       29.95       29.72        1.10 o
   5   1  12       41.40       39.65        2.09 o
   6   1  12        1.35        0.54        3.66 o
   0   2  12        4.20        3.43        0.50 o
   1   2  12      506.15      502.23       16.93 o
   2   2  12       55.05       54.94        1.46 o
   3   2  12       34.65       31.63        1.21 o
   4   2  12       15.15       14.59        0.85 o
   5   2  12       32.85       31.59        1.92 o
   6   2  12       -0.75        1.15        3.89 o
   0   3  12      778.50      745.62       29.70 o
   1   3  12      270.45      259.24        7.19 o
   2   3  12       23.50       24.48        0.82 o
   3   3  12       66.70       67.11        1.64 o
   4   3  12       25.50       25.58        1.20 o
   5   3  12       90.90       88.27        4.65 o
   0   4  12       16.70       16.71        1.00 o
   1   4  12      180.40      174.11        4.08 o
   2   4  12       17.30       16.63        0.67 o
   3   4  12        5.40        6.52        0.61 o
   4   4  12        3.40        4.42        0.64 o
   5   4  12        6.15        8.66        1.43 o
   0   5  12        1.90        1.18        0.80 o
   1   5  12       20.80       22.19        0.81 o
   2   5  12       83.80       78.39        2.02 o
   3   5  12       23.15       25.86        0.92 o
   4   5  12        1.25        0.87        0.61 o
   5   5  12        3.50        5.41        1.60 o
   0   6  12       10.10       12.44        1.10 o
   1   6  12      165.85      158.54        4.89 o
   2   6  12       86.90       80.90        2.58 o
   3   6  12       19.70       22.13        0.78 o
   4   6  12        3.35        4.15        0.81 o
   5   6  12        9.05       10.97        2.95 o
   0   7  12       42.40       41.68        2.20 o
   1   7  12       13.10       13.05        1.03 o
   2   7  12       15.55       18.35        1.23 o
   3   7  12       32.70       36.95        1.53 o
   4   7  12        4.00        4.08        1.36 o
   0   8  12       41.40       36.54        4.10 o
   1   8  12        4.35        4.03        1.37 o
   2   8  12       13.55       14.08        1.35 o
   3   8  12        3.10        4.02        1.24 o
   4   8  12        4.45        3.85        2.27 o
   0   9  12       22.50       18.89        2.60 o
   1   9  12       24.40       25.33        2.18 o
   2   9  12        3.80        1.49        1.64 o
   3   9  12        0.15        1.16        2.40 o
   0  10  12       -0.50        0.35        1.84 o
   1  10  12        1.95        2.74        2.48 o
   2  10  12        5.10        2.96        1.45 o
   1   0  13       42.40       43.87        1.70 o
   2   0  13      164.60      160.06        6.20 o
   3   0  13      204.70      189.34        7.20 o
   4   0  13       40.50       36.42        2.00 o
   5   0  13       13.20       15.73        1.40 o
   6   0  13        2.80        2.59        3.30 o
   0   1  13       46.80       44.70        2.40 o
   1   1  13      106.70      108.49        2.72 o
   2   1  13       40.40       45.10        1.27 o
   3   1  13       38.35       41.59        1.17 o
   4   1  13       23.15       20.87        1.03 o
   5   1  13        9.20       11.83        1.10 o
   6   1  13        4.50        3.77        2.42 o
   0   2  13       10.00        8.24        0.60 o
   1   2  13       74.85       71.98        2.12 o
   2   2  13      122.85      120.68        2.94 o
   3   2  13      113.40      110.95        3.23 o
   4   2  13       32.95       33.58        1.20 o
   5   2  13       11.65       14.28        1.72 o
   0   3  13        0.20        0.22        0.36 o
   1   3  13      135.80      128.58        3.61 o
   2   3  13       45.15       47.49        1.20 o
   3   3  13        6.85        9.28        0.60 o
   4   3  13       23.50       25.39        1.01 o
   5   3  13       -1.50        0.48        2.00 o
   0   4  13        1.40        0.51        1.00 o
   1   4  13        6.75        9.51        0.50 o
   2   4  13       25.05       25.31        0.88 o
   3   4  13       17.75       19.27        0.71 o
   4   4  13       12.55       13.23        0.87 o
   5   4  13        0.85        0.91        1.87 o
   0   5  13       18.50       15.94        1.10 o
   1   5  13       21.80       21.15        0.74 o
   2   5  13        8.65       10.23        0.57 o
   3   5  13       98.00       99.99        2.66 o
   4   5  13       13.55       12.56        0.78 o
   5   5  13        7.75        7.40        1.77 o
   0   6  13        4.70        6.30        1.00 o
   1   6  13       11.00       10.76        0.71 o
   2   6  13       17.20       18.28        1.06 o
   3   6  13        4.20        4.37        0.58 o
   4   6  13        9.00       12.59        1.50 o
   5   6  13       -1.15        0.37        2.33 o
   0   7  13       41.90       43.38        2.40 o
   1   7  13       25.75       27.36        1.20 o
   2   7  13       23.90       23.49        1.52 o
   3   7  13       35.65       34.17        2.02 o
   4   7  13        1.85        2.55        1.67 o
   0   8  13       27.50       30.72        1.90 o
   1   8  13       10.75       10.53        0.88 o
   2   8  13        8.25        9.06        1.13 o
   3   8  13       12.55       12.35        1.37 o
   4   8  13        7.05       12.07        2.16 o
   0   9  13        6.10        5.49        1.70 o
   1   9  13        0.15        1.37        2.00 o
   2   9  13       16.05       14.76        1.87 o
   3   9  13        2.40        3.56        2.26 o
   0  10  13        2.30        2.05        2.30 o
   1  10  13        1.85        3.75        2.01 o
   2  10  13        2.50        3.02        1.63 o
   0   0  14      145.30      122.54        8.20 o
   1   0  14       13.40       15.03        1.00 o
   2   0  14      281.70      254.90       12.40 o
   3   0  14      104.00       99.39        3.50 o
   4   0  14       36.30       37.19        1.90 o
   5   0  14        2.90        3.45        1.30 o
   0   1  14        4.50        4.49        0.60 o
   1   1  14      216.90      207.41        5.39 o
   2   1  14       12.15       12.64        0.79 o
   3   1  14       75.75       71.86        2.07 o
   4   1  14       51.95       48.68        1.91 o
   5   1  14       31.35       28.53        2.35 o
   0   2  14       59.20       58.89        2.40 o
   1   2  14       30.50       33.76        1.10 o
   2   2  14        8.30        9.02        0.57 o
   3   2  14       78.45       77.81        2.02 o
   4   2  14       48.95       46.73        1.60 o
   5   2  14        5.35        6.56        1.13 o
   0   3  14       30.60       27.58        1.50 o
   1   3  14       37.45       34.83        1.37 o
   2   3  14        7.45        6.30        0.54 o
   3   3  14        9.75        9.41        0.74 o
   4   3  14       53.20       53.35        1.77 o
   5   3  14        6.60        7.41        1.35 o
   0   4  14       21.20       20.10        1.40 o
   1   4  14       15.65       18.16        0.71 o
   2   4  14       36.75       36.57        1.20 o
   3   4  14        6.75        7.88        0.60 o
   4   4  14       19.35       20.80        1.00 o
   5   4  14        2.05        3.18        2.90 o
   0   5  14        0.40        1.52        1.14 o
   1   5  14       11.45       12.12        0.57 o
   2   5  14       37.35       36.34        1.30 o
   3   5  14       23.80       22.07        0.96 o
   4   5  14        5.50        6.72        0.81 o
   5   5  14        0.75        1.31        2.60 o
   0   6  14       75.60       77.55        3.40 o
   1   6  14       13.00       13.90        0.71 o
   2   6  14       22.15       22.67        1.10 o
   3   6  14       40.00       42.56        1.56 o
   4   6  14        5.60        5.73        1.03 o
   0   7  14       -0.40        0.23        1.14 o
   1   7  14        9.25        8.99        0.88 o
   2   7  14        2.20        2.68        0.81 o
   3   7  14       33.15       30.87        1.71 o
   4   7  14       -3.00        0.78        2.10 o
   0   8  14        2.70        2.96        1.50 o
   1   8  14       31.50       30.83        1.70 o
   2   8  14       -0.10        1.62        0.76 o
   3   8  14        2.00        2.35        1.54 o
   0   9  14        3.50        0.36        2.40 o
   1   9  14        1.55        0.72        1.63 o
   2   9  14        4.75        6.29        1.86 o
   3   9  14        3.55        2.35        1.70 o
   0  10  14       -0.50        1.84        3.39 o
   1  10  14        8.20        8.54        2.54 o
   2  10  14        3.80        3.79        1.84 o
   1   0  15       15.30       14.78        0.80 o
   2   0  15        4.10        3.60        0.70 o
   3   0  15       22.00       24.37        1.20 o
   4   0  15      111.30      106.94        4.80 o
   5   0  15       -0.40        0.72        1.52 o
   0   1  15       37.40       40.50        1.60 o
   1   1  15       64.70       60.49        1.74 o
   2   1  15       18.35       20.14        0.71 o
   3   1  15       29.70       29.40        1.13 o
   4   1  15        2.15        3.51        0.60 o
   5   1  15        0.90        1.29        2.00 o
   0   2  15       53.60       45.95        1.90 o
   1   2  15      153.30      156.51        3.87 o
   2   2  15       63.90       59.85        2.19 o
   3   2  15       26.80       29.89        0.99 o
   4   2  15       24.15       26.19        1.13 o
   5   2  15        1.70        0.99        0.92 o
   0   3  15       58.90       60.58        2.10 o
   1   3  15      126.80      123.01        4.05 o
   2   3  15       44.35       50.10        1.46 o
   3   3  15       15.20       18.23        0.78 o
   4   3  15       23.50       24.22        1.17 o
   5   3  15        8.45        6.46        1.52 o
   0   4  15       92.80       88.13        3.20 o
   1   4  15       82.05       78.58        2.16 o
   2   4  15        5.75        8.31        0.49 o
   3   4  15       19.50       21.47        0.82 o
   4   4  15        2.15        3.36        0.74 o
   5   4  15        4.00        4.11        1.60 o
   0   5  15       39.20       44.87        2.00 o
   1   5  15      126.20      121.04        3.09 o
   2   5  15       30.15       35.44        1.03 o
   3   5  15        4.30        4.61        0.50 o
   4   5  15       -0.60        0.69        1.31 o
   5   5  15        6.25        4.35        2.07 o
   0   6  15        0.80        0.90        1.97 o
   1   6  15      135.40      132.68        3.55 o
   2   6  15       37.25       37.80        1.35 o
   3   6  15       14.70       18.13        1.01 o
   4   6  15        5.80        5.99        1.31 o
   0   7  15       31.40       30.54        2.10 o
   1   7  15        5.90        5.93        0.71 o
   2   7  15       10.65       10.86        1.35 o
   3   7  15        9.95       10.24        1.20 o
   4   7  15       -1.50        1.89        2.27 o
   0   8  15       -1.80        0.04        1.50 o
   1   8  15       61.15       59.67        3.68 o
   2   8  15        1.90        0.51        0.70 o
   3   8  15       12.05       12.76        2.77 o
   0   9  15        4.30        0.25        2.60 o
   1   9  15        1.05        1.41        1.02 o
   2   9  15       12.95       10.83        2.32 o
   0  10  15        0.90        0.19        4.74 o
   1  10  15        5.85        7.54        1.56 o
   0   0  16       60.60       56.80        3.00 o
   1   0  16        9.20        9.31        0.80 o
   2   0  16        0.70        0.64        1.34 o
   3   0  16       14.20       10.84        1.00 o
   4   0  16        0.30        1.36        1.20 o
   5   0  16        2.80        4.77        1.80 o
   0   1  16        0.50        0.76        0.99 o
   1   1  16       59.00       56.72        1.34 o
   2   1  16       20.25       20.12        0.78 o
   3   1  16       82.85       80.65        2.48 o
   4   1  16       10.95       13.27        0.78 o
   5   1  16       -1.10        1.38        1.13 o
   0   2  16       35.20       31.69        1.60 o
   1   2  16        5.25        5.62        0.46 o
   2   2  16        8.75        7.91        0.76 o
   3   2  16       47.10       47.80        1.42 o
   4   2  16        4.20        5.42        0.64 o
   5   2  16        2.70        2.83        1.27 o
   0   3  16       -0.60        0.11        0.77 o
   1   3  16      120.35      110.84        3.96 o
   2   3  16       11.95       11.37        0.85 o
   3   3  16       53.50       54.10        1.56 o
   4   3  16        6.50        8.69        0.74 o
   5   3  16        5.70        6.32        2.58 o
   0   4  16       38.60       38.31        2.50 o
   1   4  16       40.70       41.85        1.35 o
   2   4  16      155.55      141.34        5.28 o
   3   4  16        1.40        1.34        0.49 o
   4   4  16        1.15        1.90        0.97 o
   5   4  16       -0.55        1.48        2.14 o
   0   5  16       32.40       35.79        1.60 o
   1   5  16        2.95        3.59        0.42 o
   2   5  16       58.50       56.44        1.81 o
   3   5  16        2.50        2.82        0.71 o
   4   5  16        0.00        0.52        1.13 o
   5   5  16        3.65        1.37        2.44 o
   0   6  16       37.70       41.92        2.40 o
   1   6  16       50.60       51.28        1.63 o
   2   6  16       12.15       15.78        0.89 o
   3   6  16        3.60        4.04        0.82 o
   4   6  16        1.10        1.88        1.80 o
   0   7  16       52.00       50.11        2.80 o
   1   7  16       12.25       11.91        0.89 o
   2   7  16       28.95       33.60        1.67 o
   3   7  16        8.10        9.87        1.10 o
   4   7  16        5.35        8.76        2.45 o
   0   8  16       10.40       12.83        1.70 o
   1   8  16        2.40        2.99        0.74 o
   2   8  16        3.70        3.17        0.92 o
   3   8  16       17.70       18.39        2.75 o
   0   9  16        3.30        5.15        2.90 o
   1   9  16        0.40        1.39        1.77 o
   2   9  16        0.35        0.52        2.64 o
   0  10  16       -1.00        0.39        5.00 o
   1  10  16        0.40        3.68        2.00 o
   1   0  17        5.80        5.89        0.70 o
   2   0  17       50.00       47.09        2.50 o
   3   0  17       70.40       64.56        3.90 o
   4   0  17       31.30       35.18        1.70 o
   5   0  17        9.30        7.31        1.60 o
   0   1  17       10.90       10.65        0.90 o
   1   1  17       27.65       27.25        0.92 o
   2   1  17       25.65       21.63        1.06 o
   3   1  17       61.55       58.48        2.16 o
   4   1  17       36.50       34.14        1.57 o
   5   1  17       -2.30        1.01        1.94 o
   0   2  17       24.40       25.90        1.40 o
   1   2  17       71.70       68.73        1.91 o
   2   2  17        4.25        5.17        0.74 o
   3   2  17       29.10       29.37        1.17 o
   4   2  17       25.95       26.84        1.41 o
   5   2  17        9.40        8.50        2.19 o
   0   3  17      188.10      165.76        6.40 o
   1   3  17       32.40       30.64        1.50 o
   2   3  17       19.40       18.20        1.22 o
   3   3  17        3.85        4.78        0.64 o
   4   3  17        5.60        3.84        0.74 o
   5   3  17        3.30        9.05        3.42 o
   0   4  17       36.00       36.70        2.30 o
   1   4  17      114.60      100.75        3.54 o
   2   4  17       12.80       13.63        0.89 o
   3   4  17        7.60        9.47        0.67 o
   4   4  17        8.90       10.90        1.07 o
   5   4  17        4.80        4.57        2.08 o
   0   5  17        4.20        4.53        0.60 o
   1   5  17       76.45       72.68        2.19 o
   2   5  17        7.90        9.17        0.67 o
   3   5  17       41.30       43.84        1.66 o
   4   5  17        2.95        2.52        0.96 o
   0   6  17       -0.30        0.50        0.99 o
   1   6  17       62.50       62.50        1.91 o
   2   6  17       15.05       17.26        1.24 o
   3   6  17       13.40       14.88        0.99 o
   4   6  17        1.55        0.54        1.20 o
   0   7  17       33.80       34.65        2.60 o
   1   7  17       25.50       25.10        1.67 o
   2   7  17       -0.05        2.35        1.44 o
   3   7  17        1.70        2.63        1.80 o
   0   8  17        2.10        0.83        1.90 o
   1   8  17       27.40       27.18        1.96 o
   2   8  17        0.90        2.11        1.62 o
   3   8  17        1.45        4.56        1.72 o
   0   9  17        1.00        0.21        6.00 o
   1   9  17       -1.60        0.10        1.87 o
   2   9  17        3.40        5.62        1.50 o
   0   0  18       77.70       75.48        5.80 o
   1   0  18      159.00      158.44        9.00 o
   2   0  18       76.70       72.50        2.80 o
   3   0  18      110.20      118.16        5.50 o
   4   0  18       -1.20        1.07        1.00 o
   5   0  18        0.70        0.97        2.01 o
   0   1  18      118.00      108.56        4.50 o
   1   1  18       33.15       31.47        1.22 o
   2   1  18       -0.35        0.47        0.52 o
   3   1  18        1.30        1.87        0.81 o
   4   1  18       11.20       12.30        0.88 o
   5   1  18       23.20       26.87        1.74 o
   0   2  18        1.30        1.93        0.70 o
   1   2  18      126.05      120.06        3.48 o
   2   2  18       18.15       18.70        1.00 o
   3   2  18       52.05       46.40        2.02 o
   4   2  18       17.90       19.14        1.17 o
   5   2  18        8.80        8.13        1.52 o
   0   3  18        2.10        0.04        1.20 o
   1   3  18       32.00       31.32        1.20 o
   2   3  18       29.25       29.09        1.32 o
   3   3  18        9.40       10.16        0.74 o
   4   3  18        1.55        3.36        1.02 o
   5   3  18       -2.60        2.35        1.20 o
   0   4  18       15.30       13.10        1.20 o
   1   4  18       47.05       47.45        1.61 o
   2   4  18       42.95       44.16        1.63 o
   3   4  18       20.60       23.32        1.28 o
   4   4  18        8.00        9.83        1.13 o
   0   5  18       21.30       24.26        1.10 o
   1   5  18       24.45       24.37        1.13 o
   2   5  18        2.75        6.19        0.67 o
   3   5  18        0.55        0.32        0.74 o
   4   5  18       -0.30        0.88        1.30 o
   0   6  18       32.00       34.17        1.70 o
   1   6  18       72.75       71.08        2.34 o
   2   6  18       49.70       44.77        1.99 o
   3   6  18        6.00        8.17        1.04 o
   4   6  18        8.00        9.75        1.75 o
   0   7  18        7.50        6.07        1.40 o
   1   7  18       10.45       12.09        1.21 o
   2   7  18        2.65        3.37        0.86 o
   3   7  18        0.40        1.71        1.76 o
   0   8  18        1.80        1.21        1.70 o
   1   8  18       -1.10        0.20        1.60 o
   2   8  18        3.05        3.31        1.26 o
   3   8  18        0.45        2.11        2.09 o
   0   9  18        4.70        6.55        2.70 o
   1   9  18        4.60        3.97        1.56 o
   2   9  18       -2.30        0.66        2.80 o
   1   0  19       11.60       12.26        0.80 o
   2   0  19       31.70       35.61        1.40 o
   3   0  19        1.40        1.48        0.90 o
   4   0  19       -0.40        0.01        1.39 o
   5   0  19       13.50       11.83        2.30 o
   0   1  19       89.30       81.82        3.90 o
   1   1  19        0.40        1.25        0.59 o
   2   1  19       18.45       20.83        0.85 o
   3   1  19       21.90       21.58        0.92 o
   4   1  19        5.30        5.39        0.86 o
   5   1  19        4.25        4.33        1.45 o
   0   2  19        4.20        5.97        0.60 o
   1   2  19       89.10       83.31        2.13 o
   2   2  19       26.80       27.82        0.99 o
   3   2  19        1.40        0.97        0.91 o
   4   2  19       11.00       11.57        0.99 o
   5   2  19        0.10        0.28        2.41 o
   0   3  19       78.20       75.61        2.90 o
   1   3  19       12.60       12.37        0.67 o
   2   3  19        2.65        3.58        0.74 o
   3   3  19       21.30       23.64        1.10 o
   4   3  19        6.05        5.38        1.17 o
   5   3  19       13.80       12.13        2.63 o
   0   4  19       43.50       40.08        2.30 o
   1   4  19      148.50      138.73        6.06 o
   2   4  19       67.10       66.82        2.38 o
   3   4  19        0.90        0.21        1.92 o
   4   4  19        5.90        4.43        1.14 o
   0   5  19       91.70       95.99        3.70 o
   1   5  19       14.60       16.21        0.74 o
   2   5  19       58.15       62.23        2.74 o
   3   5  19        1.55        1.09        0.86 o
   4   5  19        7.65        8.40        1.45 o
   0   6  19        0.50        0.66        1.56 o
   1   6  19       17.85       20.16        0.78 o
   2   6  19       39.25       36.36        1.77 o
   3   6  19        0.40        2.39        1.35 o
   4   6  19        1.35        0.56        1.66 o
   0   7  19       17.90       20.90        2.70 o
   1   7  19       -0.30        0.49        1.56 o
   2   7  19        3.15        6.29        1.14 o
   3   7  19       -0.35        0.07        1.60 o
   0   8  19        6.70        2.69        2.70 o
   1   8  19        3.30        0.99        1.56 o
   2   8  19        1.75        4.79        1.44 o
   0   9  19        3.40        2.06        2.00 o
   1   9  19       -0.20        0.99        2.75 o
   0   0  20        7.50        5.59        2.00 o
   1   0  20       39.00       36.13        1.90 o
   2   0  20       -1.30        0.31        0.90 o
   3   0  20       35.30       33.56        1.60 o
   4   0  20        0.60        0.13        1.86 o
   5   0  20        2.60        4.93        2.10 o
   0   1  20       62.20       55.45        3.30 o
   1   1  20       21.55       20.84        0.85 o
   2   1  20       44.10       46.54        1.70 o
   3   1  20       61.55       60.94        2.23 o
   4   1  20        4.55        5.28        0.93 o
   5   1  20       37.35       28.09        5.08 o
   0   2  20        3.30        3.78        0.70 o
   1   2  20       68.50       60.74        2.12 o
   2   2  20      133.30      123.96        3.46 o
   3   2  20       49.25       49.27        1.98 o
   4   2  20       17.45       18.85        1.49 o
   5   2  20        3.45        2.85        2.35 o
   0   3  20        0.10        2.86        0.51 o
   1   3  20       23.65       25.50        1.07 o
   2   3  20        8.50       11.00        0.74 o
   3   3  20        4.40        4.83        0.67 o
   4   3  20       -0.40        0.78        1.38 o
   0   4  20       25.30       25.72        1.60 o
   1   4  20      137.05      125.65        4.73 o
   2   4  20       41.95       37.13        1.84 o
   3   4  20       38.90       38.10        1.98 o
   4   4  20        4.25        4.25        1.43 o
   0   5  20       27.50       27.99        1.90 o
   1   5  20       20.50       22.61        0.99 o
   2   5  20        2.00        2.94        0.71 o
   3   5  20        2.20        2.32        1.11 o
   4   5  20        2.45        1.22        2.09 o
   0   6  20        3.00        2.28        0.90 o
   1   6  20       67.50       67.15        2.67 o
   2   6  20       13.00       12.49        1.03 o
   3   6  20        0.15        1.11        1.10 o
   0   7  20       30.80       34.82        5.80 o
   1   7  20        0.15        0.03        1.54 o
   2   7  20       18.90       21.38        2.12 o
   3   7  20        3.55        3.42        2.30 o
   0   8  20        4.00        3.05        1.70 o
   1   8  20        2.85        3.61        1.59 o
   2   8  20       -0.40        1.15        3.29 o
   0   9  20        6.90        5.81        2.30 o
   1   0  21       13.00       11.06        1.00 o
   2   0  21      140.20      129.12        6.20 o
   3   0  21        0.40        0.55        1.26 o
   4   0  21       10.10       10.90        1.50 o
   0   1  21       22.10       19.84        1.50 o
   1   1  21        9.15        9.72        0.57 o
   2   1  21        6.00        6.56        0.57 o
   3   1  21       31.30       31.55        1.20 o
   4   1  21        2.80        4.38        1.55 o
   0   2  21      159.60      145.37        7.10 o
   1   2  21       23.25       22.48        0.96 o
   2   2  21       28.10       26.66        1.22 o
   3   2  21       31.50       30.63        1.49 o
   4   2  21        1.00        0.80        0.46 o
   0   3  21       70.80       70.72        3.20 o
   1   3  21       12.60       13.22        0.85 o
   2   3  21       17.60       17.18        1.14 o
   3   3  21        1.95        2.68        1.52 o
   4   3  21        3.30        3.46        1.24 o
   0   4  21        0.70        1.39        0.84 o
   1   4  21       60.65       62.22        2.41 o
   2   4  21        4.65        5.96        1.10 o
   3   4  21        0.40        0.50        1.48 o
   4   4  21        2.00        1.33        1.13 o
   0   5  21       30.30       29.35        1.70 o
   1   5  21        3.35        3.34        0.85 o
   2   5  21       16.25       18.42        1.06 o
   3   5  21       11.65       14.45        1.58 o
   4   5  21        5.85        6.77        2.36 o
   0   6  21       -1.90        0.21        1.40 o
   1   6  21        0.10        0.17        0.56 o
   2   6  21        5.60        6.30        0.99 o
   3   6  21        1.05        0.93        1.42 o
   0   7  21        4.10        7.25        2.60 o
   1   7  21        0.55        0.37        1.73 o
   2   7  21        3.25        3.84        1.50 o
   3   7  21       -0.70        0.35        5.19 o
   0   8  21        4.70        5.47        2.10 o
   1   8  21        2.35        2.04        1.83 o
   2   8  21        2.00        3.00        2.00 o
   0   0  22        6.50        5.15        1.60 o
   1   0  22        5.90        5.77        0.90 o
   2   0  22       -1.10        0.27        0.80 o
   3   0  22        0.70        0.00        2.01 o
   4   0  22        1.10        1.60        1.60 o
   0   1  22       46.20       43.71        2.50 o
   1   1  22       12.75       14.99        0.85 o
   2   1  22       46.50       45.81        2.44 o
   3   1  22       30.50       30.99        1.56 o
   4   1  22        2.25        1.39        1.28 o
   0   2  22      109.30      111.50        6.60 o
   1   2  22       18.30       20.24        1.03 o
   2   2  22       19.25       19.77        0.92 o
   3   2  22        1.25        3.00        1.55 o
   4   2  22        0.65        0.85        1.18 o
   0   3  22        0.10        0.01        0.38 o
   1   3  22       18.20       15.76        0.85 o
   2   3  22       56.00       49.12        3.11 o
   3   3  22        1.70        1.63        1.29 o
   4   3  22        7.85        8.57        1.28 o
   0   4  22       76.50       68.81        3.30 o
   1   4  22        3.70        5.43        0.75 o
   2   4  22       28.80       29.62        1.78 o
   3   4  22       10.80       13.99        1.45 o
   4   4  22        3.70        2.46        1.93 o
   0   5  22        5.70        8.79        1.90 o
   1   5  22        9.50       11.54        0.99 o
   2   5  22        5.20        5.58        0.78 o
   3   5  22        1.65        0.60        1.41 o
   0   6  22       -2.10        0.05        1.90 o
   1   6  22        6.05        6.67        1.28 o
   2   6  22        3.10        2.97        1.19 o
   3   6  22        2.20        1.24        2.10 o
   0   7  22        2.90        3.75        1.90 o
   1   7  22        2.80        2.18        1.59 o
   2   7  22        1.00        2.63        1.14 o
   0   8  22        3.00        0.66        3.50 o
   1   8  22        0.30        1.42        1.56 o
   1   0  23       39.80       40.99        2.20 o
   2   0  23        0.80        0.38        1.43 o
   3   0  23        7.70        6.35        1.10 o
   4   0  23       -1.50        0.33        2.20 o
   0   1  23       88.40       83.59        4.40 o
   1   1  23       12.85       12.49        0.92 o
   2   1  23       76.85       74.94        2.84 o
   3   1  23        7.75       10.16        0.92 o
   4   1  23        3.55        4.82        1.35 o
   0   2  23       -0.20        0.72        0.89 o
   1   2  23        4.55        3.59        0.69 o
   2   2  23       11.00       11.14        0.85 o
   3   2  23        2.65        3.87        1.07 o
   4   2  23        2.20        3.70        1.31 o
   0   3  23       29.90       30.73        1.80 o
   1   3  23       72.50       74.00        4.27 o
   2   3  23        9.20        7.44        1.10 o
   3   3  23        7.55       10.04        1.17 o
   4   3  23        1.85        1.84        1.80 o
   0   4  23        4.60        5.20        0.60 o
   1   4  23        6.95        7.10        0.85 o
   2   4  23       -0.20        2.72        1.43 o
   3   4  23       13.40       16.01        1.59 o
   0   5  23       33.10       28.87        5.80 o
   1   5  23        3.25        2.58        0.85 o
   2   5  23        3.70        4.81        1.05 o
   3   5  23        3.30        3.14        2.07 o
   0   6  23        2.20        5.06        2.10 o
   1   6  23        1.10        0.36        1.81 o
   2   6  23        5.40        5.40        1.29 o
   0   7  23        7.60        8.68        2.60 o
   1   7  23        1.35        1.18        1.73 o
   2   7  23        1.20        6.36        2.47 o
   0   8  23        2.00        1.27        2.20 o
   0   0  24      294.90      252.63       19.60 o
   1   0  24       66.50       65.55        3.60 o
   2   0  24       29.20       28.38        2.10 o
   3   0  24       -0.40        0.05        1.39 o
   4   0  24       18.00       13.42        2.90 o
   0   1  24        2.40        4.12        0.90 o
   1   1  24        9.50        8.25        0.86 o
   2   1  24        3.70        4.06        0.78 o
   3   1  24        0.30        0.70        1.08 o
   4   1  24        0.75        0.92        2.33 o
   0   2  24       99.10       91.16        5.30 o
   1   2  24       24.40       23.91        1.54 o
   2   2  24       23.70       22.76        1.49 o
   3   2  24        2.15        2.77        1.23 o
   4   2  24        2.25        3.31        2.19 o
   0   3  24       18.80       20.10        2.00 o
   1   3  24       15.55       15.54        0.96 o
   2   3  24        5.20        5.21        1.07 o
   3   3  24        4.65        6.23        1.24 o
   0   4  24        3.70        4.92        0.60 o
   1   4  24        2.40        2.34        0.85 o
   2   4  24       15.10       13.00        1.39 o
   3   4  24       -0.15        2.48        1.61 o
   0   5  24        0.90        1.92        6.26 o
   1   5  24        8.75        7.11        1.75 o
   2   5  24        8.55        9.20        1.45 o
   3   5  24        4.60        1.21        1.75 o
   0   6  24        5.80        7.88        3.00 o
   1   6  24        4.10        2.55        1.38 o
   2   6  24        1.95        1.81        2.41 o
   0   7  24       -1.90        0.21        3.90 o
   1   7  24        1.05        4.37        2.01 o
   1   0  25        1.50        2.28        2.40 o
   2   0  25        6.50        3.77        1.60 o
   3   0  25        0.30        0.13        1.20 o
   4   0  25        4.30        2.19        1.80 o
   0   1  25       75.90       70.99        6.00 o
   1   1  25       19.55       19.00        2.33 o
   2   1  25       -0.25        0.54        1.48 o
   3   1  25       16.55       17.10        1.89 o
   4   1  25        3.55        5.83        2.18 o
   0   2  25       17.20       19.47        1.70 o
   1   2  25       20.55       20.66        1.61 o
   2   2  25        3.65        4.66        0.99 o
   3   2  25        0.55        0.40        0.65 o
   0   3  25       14.40       16.81        2.50 o
   1   3  25        3.55        6.10        2.03 o
   2   3  25        3.75        5.32        1.17 o
   3   3  25        8.80        8.05        1.54 o
   0   4  25        1.10        2.77        3.00 o
   1   4  25       11.85        9.90        1.44 o
   2   4  25        4.40        4.44        1.24 o
   3   4  25        8.65        7.17        1.95 o
   0   5  25       20.50       20.44        5.10 o
   1   5  25        0.40        0.17        1.92 o
   2   5  25       -0.75        0.35        1.44 o
   0   6  25       16.50        9.73        2.50 o
   1   6  25       -0.90        0.86        3.88 o
   2   6  25       10.80       14.48        2.03 o
   0   7  25        1.90        0.00        2.00 o
   0   0  26       18.00       17.29        3.30 o
   1   0  26       11.40       11.98        1.50 o
   2   0  26        2.60        2.06        1.30 o
   3   0  26        1.30        0.05        1.70 o
   0   1  26        0.30        3.35        1.42 o
   1   1  26       13.25       13.84        1.28 o
   2   1  26        3.95        2.14        1.06 o
   3   1  26        0.25        1.56        1.21 o
   0   2  26        0.60        0.33        1.55 o
   1   2  26        4.65        3.22        1.12 o
   2   2  26       25.10       22.52        2.97 o
   3   2  26        5.60        4.42        1.48 o
   0   3  26        2.00        1.45        1.20 o
   1   3  26        2.30        1.90        0.99 o
   2   3  26       12.65       10.81        2.17 o
   3   3  26        9.55        7.93        2.21 o
   0   4  26       -0.80        0.00        3.22 o
   1   4  26        1.55        0.64        1.45 o
   2   4  26        5.75        4.95        1.41 o
   0   5  26       14.90        8.74        3.40 o
   1   5  26        9.60        9.69        1.66 o
   2   5  26        0.90        1.50        1.17 o
   0   6  26        0.40        0.02        3.16 o
   1   6  26        1.85        1.23        2.25 o
   1   0  27        4.00        2.50        1.30 o
   2   0  27       -0.50        0.01        1.70 o
   3   0  27        2.80        2.39        2.40 o
   0   1  27        3.50        2.51        1.60 o
   1   1  27       11.30        9.61        1.25 o
   2   1  27        1.30        1.09        1.50 o
   3   1  27        4.15        1.54        1.36 o
   0   2  27        2.10        1.54        2.00 o
   1   2  27        2.30        0.94        1.41 o
   2   2  27       -1.40        0.31        1.42 o
   3   2  27        0.35        1.77        2.09 o
   0   3  27        5.00        7.09        2.40 o
   1   3  27       10.50       11.79        1.17 o
   2   3  27        1.20        1.04        1.48 o
   0   4  27        7.20        4.77        1.90 o
   1   4  27       -0.35        0.35        1.75 o
   2   4  27        4.60        3.78        1.91 o
   0   5  27        5.20        0.85        3.20 o
   1   5  27        2.90        3.79        2.00 o
   0   6  27       12.20        8.41        4.70 o
   0   0  28       10.90        9.33        3.50 o
   1   0  28       12.80       11.43        1.90 o
   2   0  28        5.50        6.33        1.50 o
   3   0  28       -3.10        0.35        4.30 o
   0   1  28        0.40        0.10        2.15 o
   1   1  28        2.10        0.67        1.10 o
   2   1  28        3.70        3.50        1.64 o
   0   2  28       -0.10        0.16        1.01 o
   1   2  28       -0.45        1.10        1.71 o
   2   2  28        7.45        4.72        2.02 o
   0   3  28        4.10        1.86        1.80 o
   1   3  28        7.35        6.48        1.67 o
   2   3  28        2.30        2.14        2.02 o
   0   4  28       -0.50        0.42        3.25 o
   1   4  28        0.40        0.64        2.36 o
   2   4  28       -1.40        0.36        2.01 o
   0   5  28        8.20        9.29        2.60 o
   1   5  28        1.40        0.22        1.64 o
   1   0  29        2.50        1.46        1.90 o
   2   0  29       -1.30        0.57        1.50 o
   0   1  29        7.20        5.98        1.90 o
   1   1  29       13.65       12.03        1.87 o
   2   1  29       -1.65        0.00        1.70 o
   0   2  29        2.80        4.78        1.70 o
   1   2  29        0.10        0.27        1.35 o
   2   2  29        1.20        0.50        2.55 o
   0   3  29        1.00        0.09        4.20 o
   1   3  29        1.05        0.02        1.71 o
   0   4  29       -0.60        0.38        3.72 o
   1   4  29        3.60        2.66        2.30 o
   0   0  30        0.40        0.03        2.91 o
   1   0  30       -1.50        0.01        1.60 o
   0   1  30       -0.50        1.26        2.26 o
   1   1  30        3.10        2.68        1.56 o
   0   2  30        1.40        0.12        3.20 o
   1   2  30       -0.75        0.98        1.58 o
   0   3  30        2.70        2.39        2.20 o
   1   3  30        2.70        1.56        2.64 o
   0   1  31       -1.70        1.13        2.70 o
